# Supplementary material for: Dietary Transfer of Zinc Oxide Nanoparticles Induces Locomotive Defects Associated with GABAergic Motor Neuron Damage in Caenorhabditis elegans
Source: Nanomaterials (Basel). 2023 Jan 10;13(2):289. doi: 10.3390/nano13020289 (PMC9866546; doi:10.3390/nano13020289)
Supplement: Supplementary file 1 [file nanomaterials-13-00289-s001.zip]

Archive with 1 entries (1 files):
- nanomaterials-2156402-SI.pdf
